# Supplementary material for: An Immunoinformatic Approach for Identifying and Designing Conserved Multi-Epitope Vaccines for Coronaviruses
Source: Biomedicines. 2024 Nov 5;12(11):2530. doi: 10.3390/biomedicines12112530 (PMC11592158; doi:10.3390/biomedicines12112530)
Supplement: Supplementary file 1 [file biomedicines-12-02530-s001.zip]

Archive with 7 entries (7 files):
- Supplementary Figure S1. Animal CoV alignment.pdf
- Supplementary Figure S2.  hCoVs alignment.pdf
- Supplementary Figure S3. SARS and MERS CoV alignment.pdf
- Supplementary Figure S4. Epitopes alignment.pdf
- Supplementary Figure S5. epi1+pruav1 alignment.pdf
- Supplementary Table S1.pdf
- Supplementary Table S2.pdf
